# Supplementary material for: Climate and the Parasite Paradox: Tick–Host Networks Depend on Gradients of Environmental Overlap
Source: Pathogens. 2025 Oct 10;14(10):1025. doi: 10.3390/pathogens14101025 (PMC12567382; doi:10.3390/pathogens14101025)
Supplement: Supplementary file 1 [file pathogens-14-01025-s001.zip]

Archive with 2 entries (2 files):
- Supplementary Figure 1.pdf
- __MACOSX/._Supplementary Figure 1.pdf
